# Supplementary material for: Somatic and sociodemographic predictors of depression outcome among depressed patients with coronary artery disease - a secondary analysis of the SPIRR-CAD study
Source: BMC Psychiatry. 2019 Feb 4;19:57. doi: 10.1186/s12888-019-2026-6 (PMC6360727; doi:10.1186/s12888-019-2026-6)
Supplement: Supplementary file 2 — Table S2. Predictive variables of depression outcome. (XLSX 15 kb) [file 12888_2019_2026_MOESM2_ESM.xlsx]

## Sheet: Tabelle1
		univariable models				lasso regularization			bootstrap
	Outcome	Variable	Estimate (95% CI), n	p value			log(lambda)	B or Exp(B)	Proportion selected	2,5% percentile	97,5% percentile
	HADS-D, T3-T0b	age	-0,05 (-0,08 to -0,02), 568	0.00217047		HADS-D baseline	-0.531982	-0.273799	1	-0.326646	-0.221714
		thyroid substitution, yes	1,25 (0,34 to 2,17), 568	0.00703943		hyperuricemia, yes	-0.799349	1.38675	1	0.945569	1.81627
		triglycerides	0 (0 to 0,01), 440	0.014221		age	-0.863886	-0.0307459	0.9994	-0.0474025	-0.0115988
		analgesics, yes	2,17 (0,24 to 4,1), 568	0.0273053		NYHA-class III	-0.909984	0.898861	1	0.461422	1.34078
		previous ischemia vs. no ischemia	1,48 (0,11 to 2,85), 381	0.0345644		thyroid substitution, yes	-0.974521	1.4195	1	0.9373	1.84078
		diameter of left atrium	0,08 (0 to 0,15), 161	0.0374026		previous myocardial infarction unknown	-1.00218	-2.48199	1	-3.17869	-1.74769
		antibiotics, yes	3,6 (0,15 to 7,05), 568	0.0408958		heart rate variability dictated breathing	-1.09438	0.0400237	1	0.0289197	0.0520307
		previous myocardial infarction vs. no myocardial infarction	0,84 (0,01 to 1,66), 381	0.0463723		antibiotics, yes	-1.23267	3.86984	1	2.35311	5.41977
						triglycerides	-1.24189	0.000352159	0.767	-0.00180452	0.00265132
						analgesics, yes	-1.26955	0.963895	0.9945	0.211066	1.7938
						Mean CV error (SD)	9.96	0.14
	Criterion A	hyperuricemia, yes	0,15 (0,05 to 0,5), 564	0.0019254		hyperuricemia, yes	-2.90896	0.0685389	1	0.0165177	0.149437
		CCS-class IV vs. I	0,45 (0,23 to 0,85), 531	0.0140757		heart rate variability dictated breathing	-3.29618	0.955322	1	0.936644	0.967507
		diameter of left atrium	0,92 (0,86 to 0,98), 161	0.0144543		previous resuscitation, yes	-3.34228	0.142548	1	0.0303196	0.298726
		CCS-class II vs. I	0,53 (0,3 to 0,93), 531	0.0266944		HADS-D baseline	-3.40682	0.901736	0.9998	0.833584	0.956024
		NYHA-class III vs. I	0,42 (0,19 to 0,91), 546	0.0284017		CCS-class IV	-3.40682	0.205653	1	0.112809	0.290036
		uric acid drugs, yes	0,28 (0,09 to 0,94), 568	0.0386924		NYHA-class III	-3.42526	0.339717	1	0.187923	0.518201
		previous resuscitation, yes	0,22 (0,05 to 0,95), 566	0.041994		calcium antagonists, yes	-3.44369	2.63158	1	1.88141	4.14581
						previous myocardial infarction unknown	-3.56355	10.3737	1	5.57363	26.7107
						beta sympathomimetics, yes	-3.61887	0.0416107	1	0.00855989	0.103799
						analgesics, yes	-3.64652	0.000930665	1	7.7322e-05	0.00386903
						pOR (95% CI)	26.8	(13,3 to 57,6)
	Criterion B	NYHA-class III vs. I	0,33 (0,18 to 0,61), 546	0.000311461		HADS-D baseline	-2.04385	0.722616	1	0.668672	0.754691
		hyperuricemia, yes	0,35 (0,19 to 0,66), 564	0.00105192		hyperuricemia, yes	-2.76298	0.246827	1	0.139579	0.378429
		T0b: Reanimation(1)	0,22 (0,08 to 0,58), 566	0.00211277		NYHA-class III	-2.78142	0.31309	1	0.198646	0.429525
		diameter of left atrium	0,94 (0,88 to 0,99), 161	0.0226788		previous resuscitation, yes	-2.80907	0.230543	1	0.111468	0.388369
		NYHA-class II vs. I	0,64 (0,43 to 0,95), 546	0.0277782		analgesics, yes	-3.01191	0.0169281	1	0.00531575	0.0399754
		uric acid drugs, yes	0,45 (0,22 to 0,94), 568	0.0341908		previous severe event	-3.058	0.0545945	1	0.00775476	0.158928
		anticholinergic drugs, yes	0,12 (0,02 to 0,95), 568	0.0446474		anticholinergic drugs, yes	-3.18708	0.157622	0.9999	0.0247744	0.388579
		atrioventricular block, yes	2,12 (1,01 to 4,48), 469	0.047829		heart rate variability dictated breathing	-3.20552	0.964553	1	0.952956	0.973564
						age	-3.25161	1.02539	0.9994	1.00968	1.0426
						atrioventricular block, yes	-3.30693	2.52957	1	1.82066	3.97833
						pOR (95% CI)	12.2	(7,9 to 19,3)
	Criterion C	hyperuricemia, yes	0,27 (0,11 to 0,64), 564	0.00300532		hyperuricemia, yes	-2.98234	0.0779838	1	0.0264867	0.174056
		previous myocardial infarction unknown vs. No	2,94 (1,25 to 6,88), 568	0.0131035		previous myocardial infarction unknown	-3.02471	13.3464	1	6.81152	31.4692
		diameter of left atrium	0,92 (0,87 to 0,98), 161	0.0147708		heart rate variability dictated breathing	-3.068	0.952473	1	0.936584	0.967148
		antidiabetic drugs, yes	0,37 (0,16 to 0,82), 568	0.0148028		antidiabetics, yes	-3.17578	0.103178	1	0.0416313	0.172223
		heart rate variability numeracy tests	1,02 (1 to 1,04), 419	0.0196739		HADS-D baseline	-3.36369	1.15649	1	1.0971	1.23222
		heart rate variability dictated breathing	0,99 (0,97 to 1), 404	0.0330769		heart rate variability numeracy tests	-3.37013	1.035	0.9969	1.00934	1.06107
		beta blockers, yes	0,54 (0,3 to 0,96), 568	0.0347259		beta blockers, yes	-3.37566	0.410246	1	0.243057	0.602413
		heart rate variability dictated breathing heart frequency	1,02 (1 to 1,05), 413	0.043988		previous resuscitation, yes	-3.39685	0.316842	1	0.115247	0.576636
						beta sympathomimetics, yes	-3.48804	0.0400541	1	0.0100506	0.131025
						analgesics, yes	-3.51659	0.00382304	1	0.000774061	0.0200171
						pOR (95% CI)	15.3	(8,4 to 28,4)
